# Supplementary material for: Differential Effects of Green Space Typologies on Congenital Anomalies: Data from the Korean National Health Insurance Service (2008–2013)
Source: Healthcare (Basel). 2025 Aug 1;13(15):1886. doi: 10.3390/healthcare13151886 (PMC12346772; doi:10.3390/healthcare13151886)
Supplement: Supplementary file 1 [file healthcare-13-01886-s001.zip]

Archive with 1 entries (1 files):
- healthcare-3731632-Supplementary.pdf
